# Supplementary material for: Characterising patterns of COVID-19 and long COVID symptoms: evidence from nine UK longitudinal studies
Source: Eur J Epidemiol. 2023 Jan 21;38(2):199–210. doi: 10.1007/s10654-022-00962-6 (PMC9860244; doi:10.1007/s10654-022-00962-6)
Supplement: Supplementary file 2 — Supplementary file2 (XLSX 83 KB) [file 10654_2022_962_MOESM2_ESM.xlsx]

## Sheet: NCDS
Symptom	COVID-19 category	n	% of total	n with symptom	% with symptom	OR	OR 95% CI lower	OR 95% CI upper	p diff
Fever	No COVID-19	6005	89.48	37	0.616153	1	(ref)	(ref)	0.0022802
	COVID-19 in last 12 weeks	203	3.02488	10	4.92611	8.31387	2.37907	29.0535
	COVID-19 > 12 weeks ago + no FL at 12 weeks	474	7.06303	11	2.32068	2.60529	0.93865	7.23114
	COVID-19 > 12 weeks ago + FL at 12 weeks	29	0.432126	<5	*	-	-	-
Cough - dry	No COVID-19	6005	89.48	344	5.72856	1	(ref)	(ref)	<0.001
	COVID-19 in last 12 weeks	203	3.02488	52	25.6158	5.13171	2.93875	8.96112
	COVID-19 > 12 weeks ago + no FL at 12 weeks	474	7.06303	64	13.5021	1.97312	1.28838	3.02178
	COVID-19 > 12 weeks ago + FL at 12 weeks	29	0.432126	<5	*	4.77382	1.75583	12.9793
Cough - mucus or phlegm	No COVID-19	6005	89.48	581	9.67527	1	(ref)	(ref)	0.00261942
	COVID-19 in last 12 weeks	203	3.02488	48	23.6453	2.05065	1.2785	3.28914
	COVID-19 > 12 weeks ago + no FL at 12 weeks	474	7.06303	72	15.1899	1.88336	1.12542	3.15175
	COVID-19 > 12 weeks ago + FL at 12 weeks	29	0.432126	<5	*	2.63083	0.617673	11.2054
Sore throat	No COVID-19	6005	89.48	400	6.66112	1	(ref)	(ref)	<0.001
	COVID-19 in last 12 weeks	203	3.02488	35	17.2414	3.44046	1.80946	6.54158
	COVID-19 > 12 weeks ago + no FL at 12 weeks	474	7.06303	50	10.5485	1.2684	0.821285	1.95893
	COVID-19 > 12 weeks ago + FL at 12 weeks	29	0.432126	6	20.6897	5.83824	1.76317	19.3317
Chest tightness	No COVID-19	6005	89.48	240	3.99667	1	(ref)	(ref)	0.000901985
	COVID-19 in last 12 weeks	203	3.02488	28	13.7931	1.84417	1.06905	3.18127
	COVID-19 > 12 weeks ago + no FL at 12 weeks	474	7.06303	44	9.2827	1.32302	0.778092	2.24957
	COVID-19 > 12 weeks ago + FL at 12 weeks	29	0.432126	9	31.0345	6.15556	2.30395	16.4461
Shortness of breath	No COVID-19	6005	89.48	535	8.90924	1	(ref)	(ref)	<0.001
	COVID-19 in last 12 weeks	203	3.02488	64	31.5271	4.36004	2.61308	7.27493
	COVID-19 > 12 weeks ago + no FL at 12 weeks	474	7.06303	96	20.2532	2.55674	1.45914	4.47998
	COVID-19 > 12 weeks ago + FL at 12 weeks	29	0.432126	17	58.6207	18.7777	7.82161	45.0807
Runny nose	No COVID-19	6005	89.48	1135	18.9009	1	(ref)	(ref)	0.266351
	COVID-19 in last 12 weeks	203	3.02488	47	23.1527	1.30335	0.771122	2.20292
	COVID-19 > 12 weeks ago + no FL at 12 weeks	474	7.06303	106	22.3629	1.55231	0.92375	2.60856
	COVID-19 > 12 weeks ago + FL at 12 weeks	29	0.432126	9	31.0345	1.39008	0.569171	3.39498
Nasal congestion	No COVID-19	6005	89.48	682	11.3572	1	(ref)	(ref)	0.00124407
	COVID-19 in last 12 weeks	203	3.02488	43	21.1823	2.83663	1.53296	5.24896
	COVID-19 > 12 weeks ago + no FL at 12 weeks	474	7.06303	93	19.6203	1.34618	0.925897	1.95724
	COVID-19 > 12 weeks ago + FL at 12 weeks	29	0.432126	10	34.4828	2.56824	1.02848	6.41322
Muscle or body aches	No COVID-19	6005	89.48	917	15.2706	1	(ref)	(ref)	<0.001
	COVID-19 in last 12 weeks	203	3.02488	80	39.4089	3.15728	1.97458	5.04837
	COVID-19 > 12 weeks ago + no FL at 12 weeks	474	7.06303	136	28.692	1.90976	1.26123	2.89176
	COVID-19 > 12 weeks ago + FL at 12 weeks	29	0.432126	20	68.9655	15.0594	6.26519	36.1978
Fatigue	No COVID-19	6005	89.48	913	15.204	1	(ref)	(ref)	<0.001
	COVID-19 in last 12 weeks	203	3.02488	96	47.2906	4.76273	3.04801	7.44209
	COVID-19 > 12 weeks ago + no FL at 12 weeks	474	7.06303	156	32.9114	2.28449	1.51835	3.43722
	COVID-19 > 12 weeks ago + FL at 12 weeks	29	0.432126	23	79.3103	28.9763	11.0823	75.7629
Unusual loose motions or diarrhoea	No COVID-19	6005	89.48	304	5.06245	1	(ref)	(ref)	0.0351506
	COVID-19 in last 12 weeks	203	3.02488	29	14.2857	3.15513	1.45656	6.83451
	COVID-19 > 12 weeks ago + no FL at 12 weeks	474	7.06303	39	8.22785	1.3554	0.568162	3.23345
	COVID-19 > 12 weeks ago + FL at 12 weeks	29	0.432126	<5	*	1.08169	0.300806	3.8897
Loss of smell	No COVID-19	6005	89.48	38	0.632806	1	(ref)	(ref)	<0.001
	COVID-19 in last 12 weeks	203	3.02488	45	22.1675	24.4496	11.37	52.5755
	COVID-19 > 12 weeks ago + no FL at 12 weeks	474	7.06303	30	6.32911	6.86776	3.26114	14.4631
	COVID-19 > 12 weeks ago + FL at 12 weeks	29	0.432126	<5	*	7.79623	1.71246	35.4936
Loss of taste	No COVID-19	6005	89.48	39	0.649459	1	(ref)	(ref)	<0.001
	COVID-19 in last 12 weeks	203	3.02488	51	25.1232	24.4974	11.9035	50.4157
	COVID-19 > 12 weeks ago + no FL at 12 weeks	474	7.06303	26	5.48523	4.37783	2.08878	9.17542
	COVID-19 > 12 weeks ago + FL at 12 weeks	29	0.432126	<5	*	17.8562	3.3364	95.5654
Vomiting	No COVID-19	6005	89.48	38	0.632806	1	(ref)	(ref)	0.00287883
	COVID-19 in last 12 weeks	203	3.02488	8	3.94089	9.1944	2.56476	32.961
	COVID-19 > 12 weeks ago + no FL at 12 weeks	474	7.06303	5	1.05485	1.17669	0.397878	3.47993
	COVID-19 > 12 weeks ago + FL at 12 weeks	29	0.432126	<5	*
Skin rash	No COVID-19	6005	89.48	160	2.66445	1	(ref)	(ref)	0.000694063
	COVID-19 in last 12 weeks	203	3.02488	16	7.88177	4.37198	1.86285	10.2607
	COVID-19 > 12 weeks ago + no FL at 12 weeks	474	7.06303	25	5.27426	2.34175	1.24092	4.41915
	COVID-19 > 12 weeks ago + FL at 12 weeks	29	0.432126	<5	*	2.26866	0.488914	10.527
Sneezing	No COVID-19	6005	89.48	1115	18.5679	1	(ref)	(ref)	0.779283
	COVID-19 in last 12 weeks	203	3.02488	44	21.6749	0.991092	0.577756	1.70013
	COVID-19 > 12 weeks ago + no FL at 12 weeks	474	7.06303	113	23.8397	1.22147	0.817227	1.82568
	COVID-19 > 12 weeks ago + FL at 12 weeks	29	0.432126	9	31.0345	1.19923	0.482981	2.97767
Headaches	No COVID-19	6005	89.48	1014	16.8859	1	(ref)	(ref)	<0.001
	COVID-19 in last 12 weeks	203	3.02488	61	30.0493	3.53194	2.17641	5.73174
	COVID-19 > 12 weeks ago + no FL at 12 weeks	474	7.06303	111	23.4177	1.42185	0.967964	2.08857
	COVID-19 > 12 weeks ago + FL at 12 weeks	29	0.432126	13	44.8276	3.28392	1.22538	8.80064
Other	No COVID-19	6005	89.48	100	1.66528	1	(ref)	(ref)	0.138721
	COVID-19 in last 12 weeks	203	3.02488	5	2.46305	0.760309	0.280399	2.06159
	COVID-19 > 12 weeks ago + no FL at 12 weeks	474	7.06303	17	3.5865	2.20305	1.01699	4.77235
	COVID-19 > 12 weeks ago + FL at 12 weeks	29	0.432126	<5	*	2.21712	0.464694	10.5782
Difficulty concentrating	No COVID-19	5776	89.6338	645	11.1669	1	(ref)	(ref)	<0.001
	COVID-19 in last 12 weeks	192	2.97952	81	42.1875	5.73335	3.49995	9.39195
	COVID-19 > 12 weeks ago + no FL at 12 weeks	447	6.93669	111	24.8322	3.44311	1.93687	6.12069
	COVID-19 > 12 weeks ago + FL at 12 weeks	29	0.450031	21	72.4138	33.3437	13.6867	81.2322
Memory loss	No COVID-19	5777	89.6354	636	11.0092	1	(ref)	(ref)	<0.001
	COVID-19 in last 12 weeks	192	2.97905	53	27.6042	3.84597	2.27176	6.51102
	COVID-19 > 12 weeks ago + no FL at 12 weeks	447	6.93561	98	21.9239	2.37467	1.47251	3.82954
	COVID-19 > 12 weeks ago + FL at 12 weeks	29	0.449961	18	62.069	13.253	4.76999	36.8223

## Sheet: BCS70
Symptom	COVID-19 category	n	% of total	n with symptom	% with symptom	OR	OR 95% CI lower	OR 95% CI upper	p diff
Fever	No COVID-19	4746	84.2984	40	0.842815	1	(ref)	(ref)	<0.001
	COVID-19 in last 12 weeks	266	4.72469	17	6.39098	10.8272	4.39252	26.6882
	COVID-19 > 12 weeks ago + no FL at 12 weeks	572	10.1599	13	2.27273	2.66866	1.16863	6.09407
	COVID-19 > 12 weeks ago + FL at 12 weeks	46	0.817052	<5	*	2.20171	0.446829	10.8487
Cough - dry	No COVID-19	4746	84.2984	277	5.83649	1	(ref)	(ref)	<0.001
	COVID-19 in last 12 weeks	266	4.72469	56	21.0526	4.15013	2.41377	7.13555
	COVID-19 > 12 weeks ago + no FL at 12 weeks	572	10.1599	57	9.96503	1.37409	0.778776	2.42448
	COVID-19 > 12 weeks ago + FL at 12 weeks	46	0.817052	6	13.0435	0.80952	0.288308	2.273
Cough - mucus or phlegm	No COVID-19	4746	84.2984	305	6.42646	1	(ref)	(ref)	0.000584259
	COVID-19 in last 12 weeks	266	4.72469	40	15.0376	2.89245	1.61104	5.19309
	COVID-19 > 12 weeks ago + no FL at 12 weeks	572	10.1599	51	8.91608	0.968782	0.618129	1.51835
	COVID-19 > 12 weeks ago + FL at 12 weeks	46	0.817052	7	15.2174	5.23854	1.21583	22.5709
Sore throat	No COVID-19	4746	84.2984	373	7.85925	1	(ref)	(ref)	0.000723829
	COVID-19 in last 12 weeks	266	4.72469	40	15.0376	2.67223	1.51397	4.71663
	COVID-19 > 12 weeks ago + no FL at 12 weeks	572	10.1599	78	13.6364	1.64288	1.09951	2.45477
	COVID-19 > 12 weeks ago + FL at 12 weeks	46	0.817052	9	19.5652	3.22949	0.922443	11.3065
Chest tightness	No COVID-19	4746	84.2984	229	4.82512	1	(ref)	(ref)	<0.001
	COVID-19 in last 12 weeks	266	4.72469	42	15.7895	3.05337	1.75481	5.31287
	COVID-19 > 12 weeks ago + no FL at 12 weeks	572	10.1599	61	10.6643	2.19245	1.27694	3.76434
	COVID-19 > 12 weeks ago + FL at 12 weeks	46	0.817052	17	36.9565	9.69466	3.33785	28.1578
Shortness of breath	No COVID-19	4746	84.2984	343	7.22714	1	(ref)	(ref)	<0.001
	COVID-19 in last 12 weeks	266	4.72469	64	24.0602	3.15743	1.92665	5.17447
	COVID-19 > 12 weeks ago + no FL at 12 weeks	572	10.1599	96	16.7832	1.9505	1.32844	2.86384
	COVID-19 > 12 weeks ago + FL at 12 weeks	46	0.817052	19	41.3043	9.40507	2.98252	29.6579
Runny nose	No COVID-19	4746	84.2984	832	17.5306	1	(ref)	(ref)	0.222125
	COVID-19 in last 12 weeks	266	4.72469	66	24.812	1.5486	0.965336	2.48429
	COVID-19 > 12 weeks ago + no FL at 12 weeks	572	10.1599	129	22.5524	1.10489	0.807084	1.51259
	COVID-19 > 12 weeks ago + FL at 12 weeks	46	0.817052	10	21.7391	1.9217	0.559284	6.60295
Nasal congestion	No COVID-19	4746	84.2984	517	10.8934	1	(ref)	(ref)	0.00634409
	COVID-19 in last 12 weeks	266	4.72469	57	21.4286	2.19228	1.3799	3.48295
	COVID-19 > 12 weeks ago + no FL at 12 weeks	572	10.1599	95	16.6084	1.34279	0.960039	1.87814
	COVID-19 > 12 weeks ago + FL at 12 weeks	46	0.817052	7	15.2174	1.24618	0.33384	4.65182
Muscle or body aches	No COVID-19	4746	84.2984	763	16.0767	1	(ref)	(ref)	<0.001
	COVID-19 in last 12 weeks	266	4.72469	99	37.218	2.85981	1.87222	4.36835
	COVID-19 > 12 weeks ago + no FL at 12 weeks	572	10.1599	155	27.0979	1.78214	1.26851	2.50374
	COVID-19 > 12 weeks ago + FL at 12 weeks	46	0.817052	24	52.1739	6.8521	2.11685	22.1797
Fatigue	No COVID-19	4746	84.2984	955	20.1222	1	(ref)	(ref)	<0.001
	COVID-19 in last 12 weeks	266	4.72469	128	48.1203	4.33832	2.8657	6.5677
	COVID-19 > 12 weeks ago + no FL at 12 weeks	572	10.1599	194	33.9161	2.31981	1.67146	3.21964
	COVID-19 > 12 weeks ago + FL at 12 weeks	46	0.817052	34	73.913	23.0606	7.97506	66.6819
Unusual loose motions or diarrhoea	No COVID-19	4746	84.2984	249	5.24652	1	(ref)	(ref)	0.00115702
	COVID-19 in last 12 weeks	266	4.72469	30	11.2782	2.78346	1.4905	5.19803
	COVID-19 > 12 weeks ago + no FL at 12 weeks	572	10.1599	55	9.61538	2.18998	1.26339	3.79614
	COVID-19 > 12 weeks ago + FL at 12 weeks	46	0.817052	5	10.8696	0.880225	0.294543	2.6305
Loss of smell	No COVID-19	4746	84.2984	24	0.505689	1	(ref)	(ref)	<0.001
	COVID-19 in last 12 weeks	266	4.72469	47	17.6692	25.2939	11.5892	55.2047
	COVID-19 > 12 weeks ago + no FL at 12 weeks	572	10.1599	30	5.24476	8.67873	3.9718	18.9638
	COVID-19 > 12 weeks ago + FL at 12 weeks	46	0.817052	6	13.0435	24.1402	4.94292	117.896
Loss of taste	No COVID-19	4746	84.2984	27	0.5689	1	(ref)	(ref)	<0.001
	COVID-19 in last 12 weeks	266	4.72469	46	17.2932	17.0946	7.26978	40.1973
	COVID-19 > 12 weeks ago + no FL at 12 weeks	572	10.1599	20	3.4965	4.4567	1.72032	11.5456
	COVID-19 > 12 weeks ago + FL at 12 weeks	46	0.817052	5	10.8696	44.878	9.86961	204.064
Vomiting	No COVID-19	4746	84.2984	48	1.01138	1	(ref)	(ref)	0.606283
	COVID-19 in last 12 weeks	266	4.72469	5	1.8797	1.37822	0.394566	4.81412
	COVID-19 > 12 weeks ago + no FL at 12 weeks	572	10.1599	<5	*	0.448301	0.104144	1.92978
	COVID-19 > 12 weeks ago + FL at 12 weeks	46	0.817052	<5	*	0.655094	0.0801475	5.35447
Skin rash	No COVID-19	4746	84.2984	145	3.0552	1	(ref)	(ref)	<0.001
	COVID-19 in last 12 weeks	266	4.72469	18	6.76692	3.32903	1.62766	6.80879
	COVID-19 > 12 weeks ago + no FL at 12 weeks	572	10.1599	13	2.27273	0.47686	0.25045	0.907945
	COVID-19 > 12 weeks ago + FL at 12 weeks	46	0.817052	<5	*	5.62292	1.03773	30.4677
Sneezing	No COVID-19	4746	84.2984	767	16.161	1	(ref)	(ref)	0.167611
	COVID-19 in last 12 weeks	266	4.72469	60	22.5564	1.82949	1.07146	3.12381
	COVID-19 > 12 weeks ago + no FL at 12 weeks	572	10.1599	114	19.9301	1.09726	0.767957	1.56778
	COVID-19 > 12 weeks ago + FL at 12 weeks	46	0.817052	8	17.3913	0.86249	0.260556	2.85501
Headaches	No COVID-19	4746	84.2984	1077	22.6928	1	(ref)	(ref)	0.000551273
	COVID-19 in last 12 weeks	266	4.72469	96	36.0902	2.01181	1.32112	3.06358
	COVID-19 > 12 weeks ago + no FL at 12 weeks	572	10.1599	154	26.9231	0.869422	0.65069	1.16168
	COVID-19 > 12 weeks ago + FL at 12 weeks	46	0.817052	20	43.4783	4.29967	1.20245	15.3745
Other	No COVID-19	4746	84.2984	65	1.36957	1	(ref)	(ref)	0.00125943
	COVID-19 in last 12 weeks	266	4.72469	9	3.38346	4.12319	1.50812	11.2728
	COVID-19 > 12 weeks ago + no FL at 12 weeks	572	10.1599	21	3.67133	3.80129	1.36593	10.5787
	COVID-19 > 12 weeks ago + FL at 12 weeks	46	0.817052	<5	*	11.0534	1.76863	69.0805
Difficulty concentrating	No COVID-19	4585	84.2521	744	16.2268	1	(ref)	(ref)	<0.001
	COVID-19 in last 12 weeks	257	4.72253	103	40.0778	4.15363	2.72725	6.32602
	COVID-19 > 12 weeks ago + no FL at 12 weeks	554	10.1801	149	26.8953	2.17791	1.54472	3.07065
	COVID-19 > 12 weeks ago + FL at 12 weeks	46	0.845277	26	56.5217	8.64219	2.60323	28.6903
Memory loss	No COVID-19	4582	84.2434	618	13.4876	1	(ref)	(ref)	<0.001
	COVID-19 in last 12 weeks	257	4.72513	69	26.8482	2.72337	1.73995	4.26263
	COVID-19 > 12 weeks ago + no FL at 12 weeks	554	10.1857	132	23.8267	1.76626	1.22243	2.55204
	COVID-19 > 12 weeks ago + FL at 12 weeks	46	0.845744	27	58.6957	4.48408	1.54648	13.0018

## Sheet: NS
Symptom	COVID-19 category	n	% of total	n with symptom	% with symptom	OR	OR 95% CI lower	OR 95% CI upper	p diff
Fever	No COVID-19	3263	79.819	50	1.53233	1	(ref)	(ref)	0.0029511
	COVID-19 in last 12 weeks	260	6.36008	15	5.76923	6.32169	2.20122	18.1553
	COVID-19 > 12 weeks ago + no FL at 12 weeks	543	13.2828	11	2.02578	1.49862	0.517627	4.33878
	COVID-19 > 12 weeks ago + FL at 12 weeks	22	0.53816	<5	*	-	-	-
Cough - dry	No COVID-19	3263	79.819	133	4.076	1	(ref)	(ref)	<0.001
	COVID-19 in last 12 weeks	260	6.36008	41	15.7692	4.57304	2.20631	9.4786
	COVID-19 > 12 weeks ago + no FL at 12 weeks	543	13.2828	38	6.99816	2.42726	1.11398	5.28878
	COVID-19 > 12 weeks ago + FL at 12 weeks	22	0.53816	<5	*	1.21298	0.294265	4.99997
Cough - mucus or phlegm	No COVID-19	3263	79.819	168	5.14864	1	(ref)	(ref)	0.0164994
	COVID-19 in last 12 weeks	260	6.36008	32	12.3077	3.09108	1.48597	6.42999
	COVID-19 > 12 weeks ago + no FL at 12 weeks	543	13.2828	39	7.18232	1.55427	0.766458	3.15183
	COVID-19 > 12 weeks ago + FL at 12 weeks	22	0.53816	<5	*	2.78175	0.593303	13.0424
Sore throat	No COVID-19	3263	79.819	270	8.27459	1	(ref)	(ref)	0.42539
	COVID-19 in last 12 weeks	260	6.36008	36	13.8462	1.80129	0.894159	3.62872
	COVID-19 > 12 weeks ago + no FL at 12 weeks	543	13.2828	61	11.2339	1.14285	0.654686	1.99501
	COVID-19 > 12 weeks ago + FL at 12 weeks	22	0.53816	<5	*	1.01049	0.152786	6.6831
Chest tightness	No COVID-19	3263	79.819	183	5.60834	1	(ref)	(ref)	0.0900219
	COVID-19 in last 12 weeks	260	6.36008	32	12.3077	2.52884	1.03491	6.17933
	COVID-19 > 12 weeks ago + no FL at 12 weeks	543	13.2828	41	7.55064	1.5416	0.697891	3.40529
	COVID-19 > 12 weeks ago + FL at 12 weeks	22	0.53816	8	36.3636	2.63461	0.823826	8.42554
Shortness of breath	No COVID-19	3263	79.819	169	5.17928	1	(ref)	(ref)	0.00318207
	COVID-19 in last 12 weeks	260	6.36008	44	16.9231	3.33785	1.5014	7.42055
	COVID-19 > 12 weeks ago + no FL at 12 weeks	543	13.2828	66	12.1547	2.32294	1.20698	4.47069
	COVID-19 > 12 weeks ago + FL at 12 weeks	22	0.53816	9	40.9091	2.78692	0.884493	8.7812
Runny nose	No COVID-19	3263	79.819	549	16.825	1	(ref)	(ref)	0.674981
	COVID-19 in last 12 weeks	260	6.36008	49	18.8462	1.16397	0.617232	2.19499
	COVID-19 > 12 weeks ago + no FL at 12 weeks	543	13.2828	115	21.1786	1.29134	0.814904	2.04634
	COVID-19 > 12 weeks ago + FL at 12 weeks	22	0.53816	<5	*	0.694973	0.131406	3.67554
Nasal congestion	No COVID-19	3263	79.819	316	9.68434	1	(ref)	(ref)	0.0857958
	COVID-19 in last 12 weeks	260	6.36008	41	15.7692	1.93341	1.02377	3.65129
	COVID-19 > 12 weeks ago + no FL at 12 weeks	543	13.2828	85	15.6538	1.56613	0.925007	2.65163
	COVID-19 > 12 weeks ago + FL at 12 weeks	22	0.53816	7	31.8182	1.96729	0.538259	7.19025
Muscle or body aches	No COVID-19	3263	79.819	409	12.5345	1	(ref)	(ref)	0.010028
	COVID-19 in last 12 weeks	260	6.36008	66	25.3846	1.78967	0.926128	3.45839
	COVID-19 > 12 weeks ago + no FL at 12 weeks	543	13.2828	93	17.1271	1.81761	1.04873	3.15019
	COVID-19 > 12 weeks ago + FL at 12 weeks	22	0.53816	7	31.8182	5.78418	1.32484	25.2535
Fatigue	No COVID-19	3263	79.819	792	24.2721	1	(ref)	(ref)	<0.001
	COVID-19 in last 12 weeks	260	6.36008	105	40.3846	2.54601	1.46808	4.4154
	COVID-19 > 12 weeks ago + no FL at 12 weeks	543	13.2828	177	32.5967	1.88476	1.26454	2.80918
	COVID-19 > 12 weeks ago + FL at 12 weeks	22	0.53816	12	54.5455	4.24119	1.22456	14.6891
Unusual loose motions or diarrhoea	No COVID-19	3263	79.819	195	5.9761	1	(ref)	(ref)	0.10885
	COVID-19 in last 12 weeks	260	6.36008	28	10.7692	2.25058	1.01489	4.99077
	COVID-19 > 12 weeks ago + no FL at 12 weeks	543	13.2828	47	8.65562	1.18623	0.64126	2.19432
	COVID-19 > 12 weeks ago + FL at 12 weeks	22	0.53816	6	27.2727	3.42944	0.747117	15.742
Loss of smell	No COVID-19	3263	79.819	11	0.337113	1	(ref)	(ref)	<0.001
	COVID-19 in last 12 weeks	260	6.36008	39	15	123.753	41.9778	364.83
	COVID-19 > 12 weeks ago + no FL at 12 weeks	543	13.2828	16	2.94659	17.2485	6.04104	49.2481
	COVID-19 > 12 weeks ago + FL at 12 weeks	22	0.53816	5	22.7273	365.159	58.205	2290.88
Loss of taste	No COVID-19	3263	79.819	10	0.306466	1	(ref)	(ref)	<0.001
	COVID-19 in last 12 weeks	260	6.36008	33	12.6923	48.1229	13.7052	168.974
	COVID-19 > 12 weeks ago + no FL at 12 weeks	543	13.2828	12	2.20994	4.0431	1.0224	15.9886
	COVID-19 > 12 weeks ago + FL at 12 weeks	22	0.53816	6	27.2727	297.186	53.126	1662.45
Vomiting	No COVID-19	3263	79.819	41	1.25651	1	(ref)	(ref)	0.0201768
	COVID-19 in last 12 weeks	260	6.36008	6	2.30769	1.88567	0.50649	7.02038
	COVID-19 > 12 weeks ago + no FL at 12 weeks	543	13.2828	<5	*	0.254157	0.0875972	0.73742
	COVID-19 > 12 weeks ago + FL at 12 weeks	22	0.53816	<5	*	-	-	-
Skin rash	No COVID-19	3263	79.819	98	3.00337	1	(ref)	(ref)	0.177609
	COVID-19 in last 12 weeks	260	6.36008	10	3.84615	2.69966	0.748439	9.73784
	COVID-19 > 12 weeks ago + no FL at 12 weeks	543	13.2828	23	4.23573	1.76557	0.827718	3.76606
	COVID-19 > 12 weeks ago + FL at 12 weeks	22	0.53816	<5	*	0.423265	0.0490626	3.65154
Sneezing	No COVID-19	3263	79.819	514	15.7524	1	(ref)	(ref)	0.879833
	COVID-19 in last 12 weeks	260	6.36008	45	17.3077	1.30455	0.685938	2.48104
	COVID-19 > 12 weeks ago + no FL at 12 weeks	543	13.2828	102	18.7845	1.04379	0.67774	1.60753
	COVID-19 > 12 weeks ago + FL at 12 weeks	22	0.53816	<5	*	1.00636	0.214494	4.72163
Headaches	No COVID-19	3263	79.819	895	27.4287	1	(ref)	(ref)	0.0751615
	COVID-19 in last 12 weeks	260	6.36008	90	34.6154	1.55388	0.882194	2.73698
	COVID-19 > 12 weeks ago + no FL at 12 weeks	543	13.2828	163	30.0184	1.30432	0.859854	1.97853
	COVID-19 > 12 weeks ago + FL at 12 weeks	22	0.53816	11	50	3.42404	0.972827	12.0515
Other	No COVID-19	3263	79.819	36	1.10328	1	(ref)	(ref)	0.17414
	COVID-19 in last 12 weeks	260	6.36008	<5	*	3.71821	0.561114	24.6387
	COVID-19 > 12 weeks ago + no FL at 12 weeks	543	13.2828	13	2.39411	2.21118	0.817226	5.98284
	COVID-19 > 12 weeks ago + FL at 12 weeks	22	0.53816	<5	*
Difficulty concentrating	No COVID-19	3053	79.7336	841	27.5467	1	(ref)	(ref)	0.08
	COVID-19 in last 12 weeks	249	6.503	108	43.3735	1.87316	1.0446	3.35891
	COVID-19 > 12 weeks ago + no FL at 12 weeks	506	13.2149	171	33.7945	1.41691	0.951457	2.11008
	COVID-19 > 12 weeks ago + FL at 12 weeks	21	0.548446	15	71.4286	1.2534	0.348662	4.50582
Memory loss	No COVID-19	3043	79.6805	478	15.7082	1	(ref)	(ref)	0.41
	COVID-19 in last 12 weeks	249	6.52003	40	16.0643	0.709046	0.356782	1.40911
	COVID-19 > 12 weeks ago + no FL at 12 weeks	506	13.2495	91	17.9842	1.14407	0.660276	1.98236
	COVID-19 > 12 weeks ago + FL at 12 weeks	21	0.549882	10	47.619	2.54125	0.586254	11.0156

## Sheet: MCS
Symptom	COVID-19 category	n	% of total	n with symptom	% with symptom	OR	OR 95% CI lower	OR 95% CI upper	p diff
Fever	No COVID-19	3283	75.6975	53	1.61438	1	(ref)	(ref)	<0.001
	COVID-19 in last 12 weeks	254	5.85658	20	7.87402	3.90779	1.80137	8.47734
	COVID-19 > 12 weeks ago + no FL at 12 weeks	788	18.1692	20	2.53807	1.18361	0.553524	2.53095
	COVID-19 > 12 weeks ago + FL at 12 weeks	12	0.276689	<5	*	29.6198	4.26124	205.887
Cough - dry	No COVID-19	3283	75.6975	151	4.59945	1	(ref)	(ref)	0.0356927
	COVID-19 in last 12 weeks	254	5.85658	27	10.6299	1.74576	0.911631	3.3431
	COVID-19 > 12 weeks ago + no FL at 12 weeks	788	18.1692	55	6.9797	1.07966	0.623786	1.86871
	COVID-19 > 12 weeks ago + FL at 12 weeks	12	0.276689	<5	*	10.1645	1.46343	70.5988
Cough - mucus or phlegm	No COVID-19	3283	75.6975	194	5.90923	1	(ref)	(ref)	0.0381116
	COVID-19 in last 12 weeks	254	5.85658	25	9.84252	1.71045	0.866103	3.37794
	COVID-19 > 12 weeks ago + no FL at 12 weeks	788	18.1692	61	7.74112	1.18771	0.73815	1.91107
	COVID-19 > 12 weeks ago + FL at 12 weeks	12	0.276689	<5	*	11.4435	1.59594	82.054
Sore throat	No COVID-19	3283	75.6975	277	8.4374	1	(ref)	(ref)	0.0325807
	COVID-19 in last 12 weeks	254	5.85658	32	12.5984	0.984181	0.482261	2.00848
	COVID-19 > 12 weeks ago + no FL at 12 weeks	788	18.1692	86	10.9137	1.02382	0.699271	1.49901
	COVID-19 > 12 weeks ago + FL at 12 weeks	12	0.276689	<5	*	9.70192	2.16808	43.415
Chest tightness	No COVID-19	3283	75.6975	189	5.75693	1	(ref)	(ref)	<0.001
	COVID-19 in last 12 weeks	254	5.85658	39	15.3543	3.24899	1.88532	5.59901
	COVID-19 > 12 weeks ago + no FL at 12 weeks	788	18.1692	80	10.1523	2.30124	1.31575	4.02485
	COVID-19 > 12 weeks ago + FL at 12 weeks	12	0.276689	<5	*	13.3104	2.46775	71.7925
Shortness of breath	No COVID-19	3283	75.6975	165	5.02589	1	(ref)	(ref)	0.00062459
	COVID-19 in last 12 weeks	254	5.85658	40	15.748	2.22477	1.1878	4.16704
	COVID-19 > 12 weeks ago + no FL at 12 weeks	788	18.1692	79	10.0254	1.99531	1.0893	3.6549
	COVID-19 > 12 weeks ago + FL at 12 weeks	12	0.276689	<5	*	13.4689	2.47199	73.3866
Runny nose	No COVID-19	3283	75.6975	669	20.3777	1	(ref)	(ref)	0.279137
	COVID-19 in last 12 weeks	254	5.85658	54	21.2598	0.768606	0.479863	1.23109
	COVID-19 > 12 weeks ago + no FL at 12 weeks	788	18.1692	159	20.1777	0.969855	0.681213	1.3808
	COVID-19 > 12 weeks ago + FL at 12 weeks	12	0.276689	<5	*	3.67841	0.776418	17.4271
Nasal congestion	No COVID-19	3283	75.6975	261	7.95005	1	(ref)	(ref)	0.00316004
	COVID-19 in last 12 weeks	254	5.85658	32	12.5984	1.54757	0.884347	2.70817
	COVID-19 > 12 weeks ago + no FL at 12 weeks	788	18.1692	92	11.6751	2.41968	1.42525	4.10795
	COVID-19 > 12 weeks ago + FL at 12 weeks	12	0.276689	<5	*	8.68116	1.25246	60.1717
Muscle or body aches	No COVID-19	3283	75.6975	335	10.2041	1	(ref)	(ref)	0.0030279
	COVID-19 in last 12 weeks	254	5.85658	52	20.4724	1.87676	1.11545	3.15767
	COVID-19 > 12 weeks ago + no FL at 12 weeks	788	18.1692	105	13.3249	1.50237	1.02858	2.19439
	COVID-19 > 12 weeks ago + FL at 12 weeks	12	0.276689	5	41.6667	6.81074	1.3461	34.4598
Fatigue	No COVID-19	3283	75.6975	627	19.0984	1	(ref)	(ref)	0.00657415
	COVID-19 in last 12 weeks	254	5.85658	80	31.4961	1.55758	0.986857	2.45838
	COVID-19 > 12 weeks ago + no FL at 12 weeks	788	18.1692	213	27.0305	1.25724	0.960064	1.64641
	COVID-19 > 12 weeks ago + FL at 12 weeks	12	0.276689	7	58.3333	6.89108	1.71521	27.6858
Unusual loose motions or diarrhoea	No COVID-19	3283	75.6975	126	3.83795	1	(ref)	(ref)	0.0109892
	COVID-19 in last 12 weeks	254	5.85658	22	8.66142	2.03606	0.992872	4.17528
	COVID-19 > 12 weeks ago + no FL at 12 weeks	788	18.1692	60	7.61421	2.15361	1.33376	3.47742
	COVID-19 > 12 weeks ago + FL at 12 weeks	12	0.276689	<5	*	1.23842	0.237234	6.46488
Loss of smell	No COVID-19	3283	75.6975	14	0.426439	1	(ref)	(ref)	0.00179479
	COVID-19 in last 12 weeks	254	5.85658	20	7.87402	12.5633	3.03486	52.0082
	COVID-19 > 12 weeks ago + no FL at 12 weeks	788	18.1692	16	2.03046	3.58743	0.885539	14.5331
	COVID-19 > 12 weeks ago + FL at 12 weeks	12	0.276689	<5	*	16.5228	2.02115	135.073
Loss of taste	No COVID-19	3283	75.6975	8	0.24368	1	(ref)	(ref)	<0.001
	COVID-19 in last 12 weeks	254	5.85658	23	9.05512	12.3135	2.73602	55.4174
	COVID-19 > 12 weeks ago + no FL at 12 weeks	788	18.1692	11	1.39594	1.85691	0.392515	8.78468
	COVID-19 > 12 weeks ago + FL at 12 weeks	12	0.276689	<5	*	17.5763	1.77298	174.241
Vomiting	No COVID-19	3283	75.6975	60	1.8276	1	(ref)	(ref)	0.478049
	COVID-19 in last 12 weeks	254	5.85658	8	3.14961	1.25977	0.445013	3.56625
	COVID-19 > 12 weeks ago + no FL at 12 weeks	788	18.1692	10	1.26904	0.54673	0.211561	1.4129
	COVID-19 > 12 weeks ago + FL at 12 weeks	12	0.276689	<5	*	1.28281	0.12916	12.7408
Skin rash	No COVID-19	3283	75.6975	118	3.59427	1	(ref)	(ref)	0.656518
	COVID-19 in last 12 weeks	254	5.85658	13	5.11811	1.1696	0.420768	3.25109
	COVID-19 > 12 weeks ago + no FL at 12 weeks	788	18.1692	39	4.94924	1.37748	0.714089	2.65717
	COVID-19 > 12 weeks ago + FL at 12 weeks	12	0.276689	<5	*	2.31711	0.423829	12.6678
Sneezing	No COVID-19	3283	75.6975	571	17.3926	1	(ref)	(ref)	0.234974
	COVID-19 in last 12 weeks	254	5.85658	47	18.5039	1.00724	0.606312	1.67327
	COVID-19 > 12 weeks ago + no FL at 12 weeks	788	18.1692	144	18.2741	1.00225	0.692847	1.44982
	COVID-19 > 12 weeks ago + FL at 12 weeks	12	0.276689	<5	*	0.156238	0.0266187	0.91704
Headaches	No COVID-19	3283	75.6975	929	28.2973	1	(ref)	(ref)	0.00325056
	COVID-19 in last 12 weeks	254	5.85658	73	28.7402	0.562304	0.360056	0.878158
	COVID-19 > 12 weeks ago + no FL at 12 weeks	788	18.1692	203	25.7614	0.636935	0.472669	0.858288
	COVID-19 > 12 weeks ago + FL at 12 weeks	12	0.276689	<5	*	2.14386	0.48018	9.57169
Other	No COVID-19	3283	75.6975	24	0.731039	1	(ref)	(ref)	0.084799
	COVID-19 in last 12 weeks	254	5.85658	<5	*	1.36919	0.325213	5.7645
	COVID-19 > 12 weeks ago + no FL at 12 weeks	788	18.1692	9	1.14213	3.22291	1.14579	9.06545
	COVID-19 > 12 weeks ago + FL at 12 weeks	12	0.276689	<5	*
Difficulty concentrating	No COVID-19	2663	76.479	1266	47.5404	1	(ref)	(ref)	0.08
	COVID-19 in last 12 weeks	205	5.88742	94	45.8537	0.929585	0.577561	1.49617
	COVID-19 > 12 weeks ago + no FL at 12 weeks	605	17.3751	312	51.5702	1.40373	0.997358	1.97567
	COVID-19 > 12 weeks ago + FL at 12 weeks	9	0.258472	5	55.5556	3.3847	0.757063	15.1324
Memory loss	No COVID-19	2632	76.4228	568	21.5805	1	(ref)	(ref)	0.01
	COVID-19 in last 12 weeks	204	5.92334	47	23.0392	0.632694	0.378289	1.05819
	COVID-19 > 12 weeks ago + no FL at 12 weeks	600	17.4216	142	23.6667	1.14799	0.811644	1.62373
	COVID-19 > 12 weeks ago + FL at 12 weeks	8	0.232288	<5	*	8.18818	1.59062	42.1511

## Sheet: ALSPAC
	COVID-19 category	n	% of total	n with symptom	% with symptom	OR	OR 95% CI lower	OR 95% CI upper	p diff
Fever (feeling too hot)	No COVID-19	4877	85.73	71	1.46	1	(ref)	(ref)	<0.001
	COVID-19 in last 12 weeks	181	3.18	18	9.94	6.609	3.719	11.213
	COVID-19 > 12 weeks ago	631	11.09	20	3.17	2.091	1.23	3.4
New persistent cough	No COVID-19	4877	85.73	27	0.55	1	(ref)	(ref)	<0.001
	COVID-19 in last 12 weeks	181	3.18	15	8.29	15.98	7.989	31.038
	COVID-19 > 12 weeks ago	631	11.09	16	2.54	4.613	2.408	8.561
Sore throat	No COVID-19	4877	85.73	292	5.99	1	(ref)	(ref)	<0.001
	COVID-19 in last 12 weeks	181	3.18	31	17.13	2.698	1.763	4.013
	COVID-19 > 12 weeks ago	631	11.09	45	7.13	1.089	0.775	1.496
Tightness in the chest	No COVID-19	4877	85.73	169	3.47	1	(ref)	(ref)	<0.001
	COVID-19 in last 12 weeks	181	3.18	18	9.94	2.777	1.609	4.532
	COVID-19 > 12 weeks ago	631	11.09	43	6.81	1.947	1.36	2.729
Shortness of breath (affects activity)	No COVID-19	4877	85.73	120	2.46	1	(ref)	(ref)	<0.001
	COVID-19 in last 12 weeks	181	3.18	11	6.08	2.422	1.206	4.41
	COVID-19 > 12 weeks ago	631	11.09	40	6.34	2.606	1.78	3.739
Runny nose	No COVID-19	4877	85.73	687	14.09	1	(ref)	(ref)	0.283
	COVID-19 in last 12 weeks	181	3.18	34	18.78	1.339	0.899	1.941
	COVID-19 > 12 weeks ago	631	11.09	97	15.37	1.082	0.854	1.359
Achy muscles	No COVID-19	4877	85.73	403	8.26	1	(ref)	(ref)	0.001
	COVID-19 in last 12 weeks	181	3.18	28	15.47	1.942	1.254	2.908
	COVID-19 > 12 weeks ago	631	11.09	71	11.25	1.374	1.043	1.786
Felt more tired than normal	No COVID-19	4877	85.73	941	19.29	1	(ref)	(ref)	0.015
	COVID-19 in last 12 weeks	181	3.18	51	28.18	1.391	0.988	1.93
	COVID-19 > 12 weeks ago	631	11.09	155	24.56	1.261	1.033	1.532
Diarrhoea	No COVID-19	4877	85.73	261	5.35	1	(ref)	(ref)	0.885
	COVID-19 in last 12 weeks	181	3.18	11	6.08	0.924	0.467	1.65
	COVID-19 > 12 weeks ago	631	11.09	40	6.34	1.075	0.75	1.501
Loss of sense of smell or taste	No COVID-19	4877	85.73	26	0.53	1	(ref)	(ref)	<0.001
	COVID-19 in last 12 weeks	181	3.18	22	12.15	30.937	16.513	57.895
	COVID-19 > 12 weeks ago	631	11.09	33	5.23	11.092	6.555	18.972
Nausea and Vomitting	No COVID-19	4877	85.73	218	4.47	1	(ref)	(ref)	0.055
	COVID-19 in last 12 weeks	181	3.18	17	9.39	1.719	0.986	2.817
	COVID-19 > 12 weeks ago	631	11.09	41	6.5	1.304	0.909	1.825
Sneezing	No COVID-19	4877	85.73	784	16.08	1	(ref)	(ref)	0.083
	COVID-19 in last 12 weeks	181	3.18	41	22.65	1.49	1.029	2.113
	COVID-19 > 12 weeks ago	631	11.09	109	17.27	1.075	0.859	1.336
Headache (more often/worse)	No COVID-19	4877	85.73	449	9.21	1	(ref)	(ref)	<0.001
	COVID-19 in last 12 weeks	181	3.18	39	21.55	2.262	1.541	3.248
	COVID-19 > 12 weeks ago	631	11.09	73	11.57	1.174	0.895	1.521
Raised, red, itchy skin	No COVID-19	4877	85.73	179	3.67	1	(ref)	(ref)	0.133
	COVID-19 in last 12 weeks	181	3.18	5	2.76	0.723	0.254	1.611
	COVID-19 > 12 weeks ago	631	11.09	33	5.23	1.428	0.958	2.065
Severe fatigue (e.g to out of bed)	No COVID-19	4877	85.73	160	3.28	1	(ref)	(ref)	0.01
	COVID-19 in last 12 weeks	181	3.18	16	8.84	2.281	1.282	3.802
	COVID-19 > 12 weeks ago	631	11.09	27	4.28	1.181	0.761	1.764
Decrese in Appetite	No COVID-19	4877	85.73	216	4.43	1	(ref)	(ref)	<0.001
	COVID-19 in last 12 weeks	181	3.18	18	9.94	1.9	1.106	3.079
	COVID-19 > 12 weeks ago	631	11.09	55	8.72	1.85	1.344	2.506
Abdominal pain/tummy ache	No COVID-19	4877	85.73	448	9.19	1	(ref)	(ref)	0.048
	COVID-19 in last 12 weeks	181	3.18	29	16.02	1.548	1.006	2.305
	COVID-19 > 12 weeks ago	631	11.09	76	12.04	1.224	0.937	1.581
Sore eyes	No COVID-19	4877	85.73	329	6.75	1	(ref)	(ref)	0.259
	COVID-19 in last 12 weeks	181	3.18	16	8.84	1.331	0.755	2.19
	COVID-19 > 12 weeks ago	631	11.09	52	8.24	1.234	0.899	1.661
Hoarse voice	No COVID-19	4877	85.73	110	2.26	1	(ref)	(ref)	<0.001
	COVID-19 in last 12 weeks	181	3.18	16	8.84	4.187	2.317	7.125
	COVID-19 > 12 weeks ago	631	11.09	25	3.96	1.77	1.111	2.718
Dizziness	No COVID-19	4877	85.73	198	4.06	1	(ref)	(ref)	0.001
	COVID-19 in last 12 weeks	181	3.18	19	10.5	2.534	1.49	4.087
	COVID-19 > 12 weeks ago	631	11.09	31	4.91	1.162	0.773	1.69
Chest pain	No COVID-19	4877	85.73	107	2.19	1	(ref)	(ref)	0.006
	COVID-19 in last 12 weeks	181	3.18	9	4.97	2.182	1.008	4.178
	COVID-19 > 12 weeks ago	631	11.09	25	3.96	1.795	1.126	2.756
Chills (feeling too cold)	No COVID-19	4877	85.73	95	1.95	1	(ref)	(ref)	<0.001
	COVID-19 in last 12 weeks	181	3.18	18	9.94	6.01	3.403	10.114
	COVID-19 > 12 weeks ago	631	11.09	20	3.17	1.698	1.01	2.718
Difficulty sleeping	No COVID-19	4877	85.73	1007	20.65	1	(ref)	(ref)	0.067
	COVID-19 in last 12 weeks	181	3.18	53	29.28	1.462	1.043	2.021
	COVID-19 > 12 weeks ago	631	11.09	143	22.66	1.08	0.882	1.316
Numbness or tingling in the body	No COVID-19	4877	85.73	223	4.57	1	(ref)	(ref)	0.025
	COVID-19 in last 12 weeks	181	3.18	12	6.63	1.645	0.851	2.899
	COVID-19 > 12 weeks ago	631	11.09	41	6.5	1.511	1.055	2.113
Feeling of heaviness in arms / legs	No COVID-19	4877	85.73	161	3.3	1	(ref)	(ref)	0.002
	COVID-19 in last 12 weeks	181	3.18	13	7.18	2.115	1.119	3.682
	COVID-19 > 12 weeks ago	631	11.09	36	5.71	1.709	1.161	2.453
Sudden swelling of the face/ lips	No COVID-19	4877	85.73	*	*	1	(ref)	(ref)	0.572
	COVID-19 in last 12 weeks	181	3.18	0	0	-	-	-
	COVID-19 > 12 weeks ago	631	11.09	*	*	0.338	0.019	1.628

## Sheet: TwinsUK
Symptom	COVID-19 category	n	% of total	n with symptom	% with symptom	OR	OR 95% CI lower	OR 95% CI upper	p diff
Cold	No COVID-19	10438	87.8	710	6.8	1	(ref)	(ref)	3.9e-09
	COVID-19 in last 12 weeks	552	4.6	65	11.8	2.53059	1.84975	3.42562
	COVID-19 > 12 weeks ago + no FL at 12 weeks	875	7.4	79	9	1.14819	0.880913	1.47931
	COVID-19 > 12 weeks ago + FL at 12 weeks	23	0.2	<10	*	4.21582	1.39789	11.3234
Appetite	No COVID-19	10438	87.8	337	3.2	1	(ref)	(ref)	4.3e-15
	COVID-19 in last 12 weeks	552	4.6	52	9.4	3.86329	2.73886	5.37004
	COVID-19 > 12 weeks ago + no FL at 12 weeks	875	7.4	35	4	1.01173	0.693391	1.43191
	COVID-19 > 12 weeks ago + FL at 12 weeks	23	0.2	<10	*	5.32638	1.52159	14.4994
Nausea	No COVID-19	10438	87.8	488	4.9	1	(ref)	(ref)	0.063
	COVID-19 in last 12 weeks	552	4.6	36	6.5	1.17254	0.800475	1.67006
	COVID-19 > 12 weeks ago + no FL at 12 weeks	875	7.4	58	6.6	1.20435	0.894038	1.5945
	COVID-19 > 12 weeks ago + FL at 12 weeks	23	0.2	<10	*	3.6001	1.03438	9.70842
Persistent cough	No COVID-19	10438	87.8	183	1.7	1	(ref)	(ref)	0
	COVID-19 in last 12 weeks	552	4.6	45	8.2	4.39696	3.00959	6.32499
	COVID-19 > 12 weeks ago + no FL at 12 weeks	875	7.4	29	3.3	2.02321	1.3175	3.00397
	COVID-19 > 12 weeks ago + FL at 12 weeks	23	0.2	<10	*	10.9956	3.09918	30.6065
Tight chest	No COVID-19	10438	87.8	371	3.5	1	(ref)	(ref)	9.9e-13
	COVID-19 in last 12 weeks	552	4.6	43	7.8	2.39313	1.66708	3.3645
	COVID-19 > 12 weeks ago + no FL at 12 weeks	875	7.4	59	6.7	1.77121	1.3117	2.35352
	COVID-19 > 12 weeks ago + FL at 12 weeks	23	0.2	<10	*	10.8551	4.1009	25.9702
Chest pain	No COVID-19	10438	87.8	246	2.4	1	(ref)	(ref)	0
	COVID-19 in last 12 weeks	552	4.6	43	7.8	3.42143	2.35762	4.87174
	COVID-19 > 12 weeks ago + no FL at 12 weeks	875	7.4	35	4	1.78813	1.21551	2.55657
	COVID-19 > 12 weeks ago + FL at 12 weeks	23	0.2	<10	*	25.3334	10.3691	58.9107
Fever	No COVID-19	10438	87.8	118	1.8	1	(ref)	(ref)	1.1e-16
	COVID-19 in last 12 weeks	552	4.6	53	9.6	4.69825	3.28613	6.63749
	COVID-19 > 12 weeks ago + no FL at 12 weeks	875	7.4	18	2.06	1.16756	0.685505	1.87164
	COVID-19 > 12 weeks ago + FL at 12 weeks	23	0.2	<10	*	4.25855	0.668591	15.1114
Loss of smell	No COVID-19	10438	87.8	108	1.03	1	(ref)	(ref)	0
	COVID-19 in last 12 weeks	552	4.6	74	13.4	22.6344	15.7229	32.5557
	COVID-19 > 12 weeks ago + no FL at 12 weeks	875	7.4	39	4.46	4.85215	3.26295	7.08384
	COVID-19 > 12 weeks ago + FL at 12 weeks	23	0.2	<10	*	14.7495	3.39516	44.8389
Loss of taste	No COVID-19	10438	87.8	106	1.02	1	(ref)	(ref)	0
	COVID-19 in last 12 weeks	552	4.6	75	13.6	19.4788	13.5759	27.9285
	COVID-19 > 12 weeks ago + no FL at 12 weeks	875	7.4	34	3.89	4.41979	2.90494	6.57414
	COVID-19 > 12 weeks ago + FL at 12 weeks	23	0.2	<10	*	8.88311	1.39664	31.4146
Sore throat	No COVID-19	10438	87.8	996	9.54	1	(ref)	(ref)	6.6e-05
	COVID-19 in last 12 weeks	552	4.6	95	17.2	1.8102	1.40516	2.313
	COVID-19 > 12 weeks ago + no FL at 12 weeks	875	7.4	97	11.1	0.989812	0.782672	1.23959
	COVID-19 > 12 weeks ago + FL at 12 weeks	23	0.2	<10	*	1.07015	0.247187	3.22663
Sore eyes	No COVID-19	10438	87.8	900	8.62	1	(ref)	(ref)	6.6e-06
	COVID-19 in last 12 weeks	552	4.6	59	10.7	1.28396	0.952937	1.70165
	COVID-19 > 12 weeks ago + no FL at 12 weeks	875	7.4	85	9.71	1.13121	0.885635	1.42807
	COVID-19 > 12 weeks ago + FL at 12 weeks	23	0.2	10	43.5	7.81382	3.31956	17.8534
Shortness of breath	No COVID-19	10438	87.8	477	4.57	1	(ref)	(ref)	0
	COVID-19 in last 12 weeks	552	4.6	70	12.7	3.1751	2.37217	4.20162
	COVID-19 > 12 weeks ago + no FL at 12 weeks	875	7.4	64	7.31	1.78715	1.34282	2.34295
	COVID-19 > 12 weeks ago + FL at 12 weeks	23	0.2	13	56.5	27.7954	12.099	65.763
Hoarse voice	No COVID-19	10438	87.8	469	4.49	1	(ref)	(ref)	0.00021
	COVID-19 in last 12 weeks	552	4.6	32	5.8	1.47222	0.984319	2.13284
	COVID-19 > 12 weeks ago + no FL at 12 weeks	875	7.4	41	4.69	1.00692	0.711747	1.38773
	COVID-19 > 12 weeks ago + FL at 12 weeks	23	0.2	<10	*	6.88996	2.45651	16.8439
Confusion, disorientation or drowsiness	No COVID-19	10438	87.8	180	1.72	1	(ref)	(ref)	0
	COVID-19 in last 12 weeks	552	4.6	36	6.52	4.08309	2.70426	6.03094
	COVID-19 > 12 weeks ago + no FL at 12 weeks	875	7.4	21	2.4	1.52823	0.931307	2.38469
	COVID-19 > 12 weeks ago + FL at 12 weeks	23	0.2	<10	*	19.4338	6.90661	47.7357
Diarrhea	No COVID-19	10438	87.8	810	7.76	1	(ref)	(ref)	0.00072
	COVID-19 in last 12 weeks	552	4.6	59	10.7	1.59874	1.18067	2.13108
	COVID-19 > 12 weeks ago + no FL at 12 weeks	875	7.4	79	9.03	0.958258	0.743526	1.21932
	COVID-19 > 12 weeks ago + FL at 12 weeks	23	0.2	<10	*	3.63028	1.29931	8.83224
Abdominal pain	No COVID-19	10438	87.8	975	9.34	1	(ref)	(ref)	0.4
	COVID-19 in last 12 weeks	552	4.6	61	11.1	1.06572	0.793893	1.40804
	COVID-19 > 12 weeks ago + no FL at 12 weeks	875	7.4	91	10.4	0.968925	0.763828	1.2158
	COVID-19 > 12 weeks ago + FL at 12 weeks	23	0.2	<10	*	2.30398	0.756424	5.81991
Muscle pains	No COVID-19	10438	87.8	741	7.1	1	(ref)	(ref)	0
	COVID-19 in last 12 weeks	552	4.6	101	18.3	2.55857	2.00159	3.24576
	COVID-19 > 12 weeks ago + no FL at 12 weeks	875	7.4	77	8.8	1.49402	1.15332	1.91105
	COVID-19 > 12 weeks ago + FL at 12 weeks	23	0.2	10	43.5	10.1662	4.3001	23.343
Difficulty sleeping	No COVID-19	10438	87.8	2045	19.6	1	(ref)	(ref)	0.27
	COVID-19 in last 12 weeks	552	4.6	115	20.8	1.00909	0.807381	1.25215
	COVID-19 > 12 weeks ago + no FL at 12 weeks	875	7.4	184	21	1.03322	0.866392	1.22668
	COVID-19 > 12 weeks ago + FL at 12 weeks	23	0.2	<10	*	2.32311	0.962583	5.32714
Severe fatigue	No COVID-19	10438	87.8	645	6.18	1	(ref)	(ref)	0
	COVID-19 in last 12 weeks	552	4.6	131	23.7	2.52481	2.00946	3.15657
	COVID-19 > 12 weeks ago + no FL at 12 weeks	875	7.4	51	5.83	1.33212	0.971451	1.7908
	COVID-19 > 12 weeks ago + FL at 12 weeks	23	0.2	13	56.5	24.1307	10.2145	58.3395
More tired	No COVID-19	10438	87.8	1776	17	1	(ref)	(ref)	7.7e-13
	COVID-19 in last 12 weeks	552	4.6	142	25.7	1.66121	1.34644	2.0396
	COVID-19 > 12 weeks ago + no FL at 12 weeks	875	7.4	200	22.9	1.31282	1.10514	1.55352
	COVID-19 > 12 weeks ago + FL at 12 weeks	23	0.2	18	78.3	15.8047	6.26423	48.0889
Chills	No COVID-19	10438	87.8	330	3.16	1	(ref)	(ref)	9.7e-09
	COVID-19 in last 12 weeks	552	4.6	37	6.7	3.03536	2.04518	4.40241
	COVID-19 > 12 weeks ago + no FL at 12 weeks	875	7.4	30	3.43	1.03058	0.684925	1.49621
	COVID-19 > 12 weeks ago + FL at 12 weeks	23	0.2	<10	*	5.44102	1.52204	15.3184
Headache	No COVID-19	10438	87.8	2012	19.3	1	(ref)	(ref)	1.7e-08
	COVID-19 in last 12 weeks	552	4.6	168	30.4	1.64762	1.34345	2.01375
	COVID-19 > 12 weeks ago + no FL at 12 weeks	875	7.4	173	19.8	0.808598	0.673162	0.96659
	COVID-19 > 12 weeks ago + FL at 12 weeks	23	0.2	12	52.2	3.66483	1.57598	8.59737
Dizziness or vertigo	No COVID-19	10438	87.8	949	9.09	1	(ref)	(ref)	0.0013
	COVID-19 in last 12 weeks	552	4.6	64	11.6	1.26959	0.951738	1.66847
	COVID-19 > 12 weeks ago + no FL at 12 weeks	875	7.4	92	10.5	1.11272	0.878261	1.39481
	COVID-19 > 12 weeks ago + FL at 12 weeks	23	0.2	<10	*	4.76123	1.91035	11.0037
Racing heart	No COVID-19	10438	87.8	661	6.33	1	(ref)	(ref)	2.5e-12
	COVID-19 in last 12 weeks	552	4.6	64	11.6	2.04881	1.52557	2.71353
	COVID-19 > 12 weeks ago + no FL at 12 weeks	875	7.4	78	8.91	1.39503	1.07794	1.78298
	COVID-19 > 12 weeks ago + FL at 12 weeks	23	0.2	10	43.5	10.384	4.39563	23.8157
Numbness or tingling	No COVID-19	10438	87.8	766	7.34	1	(ref)	(ref)	0.0024
	COVID-19 in last 12 weeks	552	4.6	49	8.88	1.31477	0.950112	1.78262
	COVID-19 > 12 weeks ago + no FL at 12 weeks	875	7.4	74	8.46	1.22963	0.94654	1.57586
	COVID-19 > 12 weeks ago + FL at 12 weeks	23	0.2	<10	*	4.42073	1.58856	10.6976
Heaviness in arms or legs	No COVID-19	10438	87.8	398	3.81	1	(ref)	(ref)	2.1e-15
	COVID-19 in last 12 weeks	552	4.6	44	7.97	2.50343	1.75584	3.49601
	COVID-19 > 12 weeks ago + no FL at 12 weeks	875	7.4	<10	*	1.87248	1.38858	2.48441
	COVID-19 > 12 weeks ago + FL at 12 weeks	23	0.2	<10	*	12.965	5.1794	30.1226
Swelling of face or lips	No COVID-19	10438	87.8	183	1.75	1	(ref)	(ref)	0.4
	COVID-19 in last 12 weeks	552	4.6	15	2.72	1.46869	0.80868	2.48749
	COVID-19 > 12 weeks ago + no FL at 12 weeks	875	7.4	13	1.49	0.84851	0.454071	1.45241
	COVID-19 > 12 weeks ago + FL at 12 weeks	23	0.2	<10	*	2.46534	0.137057	11.8975
Red blisters on feet	No COVID-19	10438	87.8	90	0.9	1	(ref)	(ref)	0.48
	COVID-19 in last 12 weeks	552	4.6	<10	*	1.08929	0.325228	2.7188
	COVID-19 > 12 weeks ago + no FL at 12 weeks	875	7.4	<10	*	1.03631	0.430224	2.11851
	COVID-19 > 12 weeks ago + FL at 12 weeks	23	0.2	<10	*	5.08558	0.281073	25.0091
Runny nose	No COVID-19	10438	87.8	1626	15.6	1	(ref)	(ref)	0.65
	COVID-19 in last 12 weeks	552	4.6	108	19.6	1.15843	0.919584	1.44814
	COVID-19 > 12 weeks ago + no FL at 12 weeks	875	7.4	141	16.1	0.987933	0.811428	1.19523
	COVID-19 > 12 weeks ago + FL at 12 weeks	23	0.2	<10	*	0.991742	0.284484	2.68195
Sneezing	No COVID-19	10438	87.8	1983	19	1	(ref)	(ref)	0.57
	COVID-19 in last 12 weeks	552	4.6	108	19.6	0.996543	0.792885	1.24272
	COVID-19 > 12 weeks ago + no FL at 12 weeks	875	7.4	166	19	0.905568	0.754338	1.08145
	COVID-19 > 12 weeks ago + FL at 12 weeks	23	0.2	<10	*	0.560139	0.131417	1.64525
Blocked nose	No COVID-19	10438	87.8	1025	9.82	1	(ref)	(ref)	0.73
	COVID-19 in last 12 weeks	552	4.6	61	11.1	1.10845	0.825506	1.4651
	COVID-19 > 12 weeks ago + no FL at 12 weeks	875	7.4	99	11.3	1.03344	0.821181	1.28796
	COVID-19 > 12 weeks ago + FL at 12 weeks	23	0.2	<10	*	1.63513	0.468445	4.42907
Difficulty walking	No COVID-19	10438	87.8	173	1.66	1	(ref)	(ref)	2e-05
	COVID-19 in last 12 weeks	552	4.6	9	1.63	1.58992	0.735841	3.03218
	COVID-19 > 12 weeks ago + no FL at 12 weeks	875	7.4	11	1.26	0.940236	0.475634	1.67302
	COVID-19 > 12 weeks ago + FL at 12 weeks	23	0.2	<10	*	15.2141	4.30015	42.1733
Chesty cough	No COVID-19	10438	87.8	422	4.04	1	(ref)	(ref)	2.4e-08
	COVID-19 in last 12 weeks	552	4.6	31	5.62	1.75273	1.16171	2.56022
	COVID-19 > 12 weeks ago + no FL at 12 weeks	875	7.4	50	5.71	1.53327	1.11257	2.07125
	COVID-19 > 12 weeks ago + FL at 12 weeks	23	0.2	<10	*	10.8416	4.07074	26.1408

## Sheet: BiB
Symptom	COVID-19 category	n	% of total	n with symptom	% with symptom	OR	OR 95% CI lower	OR 95% CI upper	p diff
Decrease in appetite	No COVID-19	561	89.05	49	8.7344	1	(ref)	(ref)	-
	COVID-19 in last 12 weeks	11	1.75	<5	*	0.22007	-	-
	COVID-19 > 12 weeks ago	58	9.21	<5	*	0.147792	-	-
Nausea and/or vomiting	No COVID-19	561	89.05	40	7.13012	1	(ref)	(ref)	0.4465
	COVID-19 in last 12 weeks	11	1.75	<5	*	0.65	0.23	1.82
	COVID-19 > 12 weeks ago	58	9.21	7	12.069	0.52	0.19	1.45
Diarrhoea	No COVID-19	561	89.05	40	7.13012	1	(ref)	(ref)	0.6495
	COVID-19 in last 12 weeks	11	1.75	<5	*	0.92	0.4	2.13
	COVID-19 > 12 weeks ago	58	9.21	5	8.62069	0.68	0.29	1.6
Abdominal pain	No COVID-19	561	89.05	96	17.1123	1	(ref)	(ref)	0.6537
	COVID-19 in last 12 weeks	11	1.75	<5	*	0.88	0.53	1.48
	COVID-19 > 12 weeks ago	58	9.21	10	17.2414	0.79	0.49	1.3
Runny nose	No COVID-19	561	89.05	111	19.7861	1	(ref)	(ref)	0.0894
	COVID-19 in last 12 weeks	11	1.75	<5	*	0.38	0.13	1.12
	COVID-19 > 12 weeks ago	58	9.21	18	31.0345	1.17	0.68	2.03
Sneezing	No COVID-19	561	89.05	117	20.8556	1	(ref)	(ref)	0.6721
	COVID-19 in last 12 weeks	11	1.75	<5	*	0.8	0.44	1.49
	COVID-19 > 12 weeks ago	58	9.21	13	22.4138	0.8	0.47	1.35
Blocked nose	No COVID-19	561	89.05	101	18.0036	1	(ref)	(ref)	0.932
	COVID-19 in last 12 weeks	11	1.75	<5	*	0.86	0.37	1.98
	COVID-19 > 12 weeks ago	58	9.21	13	22.4138	0.99	0.55	1.77
Sore eyes	No COVID-19	561	89.05	59	10.5169	1	(ref)	(ref)	0.1908
	COVID-19 in last 12 weeks	11	1.75	<5	*	0.53	0.23	1.22
	COVID-19 > 12 weeks ago	58	9.21	7	12.069	0.51	0.23	1.12
Loss of sense of smell or taste	No COVID-19	561	89.05	30	5.34759	1	(ref)	(ref)	-
	COVID-19 in last 12 weeks	11	1.75	<5	*	-	-	-
	COVID-19 > 12 weeks ago	58	9.21	<5	*	-	-	-
Sore throat	No COVID-19	561	89.05	101	18.0036	1	(ref)	(ref)	0.1622
	COVID-19 in last 12 weeks	11	1.75	<5	*	1.05	0.48	2.29
	COVID-19 > 12 weeks ago	58	9.21	10	17.2414	0.49	0.23	1.07
Hoarse voice	No COVID-19	561	89.05	34	6.06061	1	(ref)	(ref)	0.2315
	COVID-19 in last 12 weeks	11	1.75	<5	*	1.49	0.52	4.25
	COVID-19 > 12 weeks ago	58	9.21	<5	*	0.47	0.13	1.69
Headache	No COVID-19	561	89.05	135	24.0642	1	(ref)	(ref)	0.008
	COVID-19 in last 12 weeks	11	1.75	<5	*	0.48	0.26	0.88
	COVID-19 > 12 weeks ago	58	9.21	17	29.3103	0.44	0.25	0.76
Dizziness	No COVID-19	561	89.05	70	12.4777	1	(ref)	(ref)	-
	COVID-19 in last 12 weeks	11	1.75	<5	*	-	-	-
	COVID-19 > 12 weeks ago	58	9.21	<5	*	-	-	-
Persistent cough	No COVID-19	561	89.05	19	3.38681	1	(ref)	(ref)	-
	COVID-19 in last 12 weeks	11	1.75	<5	*	-	-	-
	COVID-19 > 12 weeks ago	58	9.21	<5	*	-	-	-
Tightness in the chest	No COVID-19	561	89.05	48	8.55615	1	(ref)	(ref)	-
	COVID-19 in last 12 weeks	11	1.75	<5	*	-	-	-
	COVID-19 > 12 weeks ago	58	9.21	<5	*	-	-	-
Chest pain	No COVID-19	561	89.05	30	5.34759	1	(ref)	(ref)	-
	COVID-19 in last 12 weeks	11	1.75	<5	*	-	-	-
	COVID-19 > 12 weeks ago	58	9.21	<5	*	-	-	-
Shortness of breath	No COVID-19	561	89.05	42	7.48663	1	(ref)	(ref)	-
	COVID-19 in last 12 weeks	11	1.75	<5	*	-	-	-
	COVID-19 > 12 weeks ago	58	9.21	6	10.3448	-	-	-
Fever	No COVID-19	561	89.05	36	6.41711	1	(ref)	(ref)	-
	COVID-19 in last 12 weeks	11	1.75	<5	*	-	-	-
	COVID-19 > 12 weeks ago	58	9.21	7	12.069	-	-	-
Chills	No COVID-19	561	89.05	57	10.1604	1	(ref)	(ref)	-
	COVID-19 in last 12 weeks	11	1.75	<5	*	-	-	-
	COVID-19 > 12 weeks ago	58	9.21	7	12.069	-	-	-
Difficulty sleeping	No COVID-19	561	89.05	151	26.9162	1	(ref)	(ref)	<0.001
	COVID-19 in last 12 weeks	11	1.75	<5	*	0.55	0.37	0.82
	COVID-19 > 12 weeks ago	58	9.21	16	27.5862	0.4	0.25	0.63
Felt more tired than normal	No COVID-19	561	89.05	157	27.9857	1	(ref)	(ref)	0.0305
	COVID-19 in last 12 weeks	11	1.75	<5	*	0.78	0.5	1.22
	COVID-19 > 12 weeks ago	58	9.21	18	31.0345	0.53	0.32	0.85
Severe fatigue	No COVID-19	561	89.05	42	7.48663	1	(ref)	(ref)	-
	COVID-19 in last 12 weeks	11	1.75	<5	*	-	-	-
	COVID-19 > 12 weeks ago	58	9.21	8	13.7931	-	-	-
Numbness or tingling somewhere in the body	No COVID-19	561	89.05	60	10.6952	1	(ref)	(ref)	0.0839
	COVID-19 in last 12 weeks	11	1.75	<5	*	1.05	0.65	1.71
	COVID-19 > 12 weeks ago	58	9.21	5	8.62069	0.61	0.34	1.1
Feeling of heaviness in arms or legs	No COVID-19	561	89.05	46	8.19964	1	(ref)	(ref)	-
	COVID-19 in last 12 weeks	11	1.75	<5	*	-	-	-
	COVID-19 > 12 weeks ago	58	9.21	<5	*	-	-	-
Achy muscles	No COVID-19	561	89.05	118	21.0339	1	(ref)	(ref)	-
	COVID-19 in last 12 weeks	11	1.75	<5	*	-	-	-
	COVID-19 > 12 weeks ago	58	9.21	11	18.9655	-	-	-
Raised, red, itchy areas on the skin	No COVID-19	561	89.05	25	4.45633	1	(ref)	(ref)	0.2569
	COVID-19 in last 12 weeks	11	1.75	<5	*	0.48	0.17	1.33
	COVID-19 > 12 weeks ago	58	9.21	<5	*	0.48	0.19	1.23
Sudden swelling of the face or lips	No COVID-19	561	89.05	5	0.891266	1	(ref)	(ref)	-
	COVID-19 in last 12 weeks	11	1.75	<5	*	-	-	-
	COVID-19 > 12 weeks ago	58	9.21	<5	*	-	-	-

## Sheet: USoc
Symptom	COVID-19 category	n	% of total	n with symptom	% with symptom	OR	OR 95% CI lower	OR 95% CI upper	p diff
High temperature	Symptoms < 12 weeks	2815	87.3	993	35.3	1	(ref)	(ref)	<0.001
	Symptoms > 12 weeks	410	12.7	17	4.1	0.09	0.06	0.15
Continuous/persistant cough	Symptoms < 12 weeks	2815	87.3	1143	40.6	1	(ref)	(ref)	<0.001
	Symptoms > 12 weeks	410	12.7	59	14.4	0.27	0.2	0.37
Shortness of breath	Symptoms < 12 weeks	2815	87.3	857	30.4	1	(ref)	(ref)	<0.001
	Symptoms > 12 weeks	410	12.7	185	45.1	1.51	1.21	1.89
Runny or stuffy nose	Symptoms < 12 weeks	2815	87.3	1378	49	1	(ref)	(ref)	<0.001
	Symptoms > 12 weeks	410	12.7	79	19.3	0.27	0.2	0.35
Muscle or body aches	Symptoms < 12 weeks	2815	87.3	1465	52	1	(ref)	(ref)	<0.001
	Symptoms > 12 weeks	410	12.7	164	40	0.55	0.44	0.69
Headaches	Symptoms < 12 weeks	2815	87.3	1584	56.3	1	(ref)	(ref)	<0.001
	Symptoms > 12 weeks	410	12.7	121	29.5	0.35	0.27	0.44
Sore throat	Symptoms < 12 weeks	2815	87.3	1195	42.5	1	(ref)	(ref)	<0.001
	Symptoms > 12 weeks	410	12.7	52	12.7	0.2	0.15	0.28
Fatigue	Symptoms < 12 weeks	2815	87.3	1765	62.7	1	(ref)	(ref)	0.712
	Symptoms > 12 weeks	410	12.7	278	67.8	1.04	0.83	1.31
Diarrhoea / Digestive issues	Symptoms < 12 weeks	2815	87.3	653	23.2	1	(ref)	(ref)	<0.001
	Symptoms > 12 weeks	410	12.7	50	12.2	0.42	0.3	0.59
Loss of smell or taste	Symptoms < 12 weeks	2815	87.3	881	31.3	1	(ref)	(ref)	0.528
	Symptoms > 12 weeks	410	12.7	131	32	0.93	0.73	1.17
Decresase in appetite	Symptoms < 12 weeks	2815	87.3	570	20.2	1	(ref)	(ref)	<0.001
	Symptoms > 12 weeks	410	12.7	34	8.3	0.34	0.23	0.5
Sneezing	Symptoms < 12 weeks	2815	87.3	686	24.4	1	(ref)	(ref)	<0.001
	Symptoms > 12 weeks	410	12.7	35	8.5	0.29	0.2	0.42
Sore eyes	Symptoms < 12 weeks	2815	87.3	446	15.8	1	(ref)	(ref)	0.007
	Symptoms > 12 weeks	410	12.7	53	12.9	0.62	0.44	0.88
Hoarse voice	Symptoms < 12 weeks	2815	87.3	351	12.5	1	(ref)	(ref)	0.034
	Symptoms > 12 weeks	410	12.7	38	9.3	0.67	0.46	0.97
Dizziness	Symptoms < 12 weeks	2815	87.3	453	16.1	1	(ref)	(ref)	0.157
	Symptoms > 12 weeks	410	12.7	57	13.9	0.79	0.58	1.09
Tightness in the chest	Symptoms < 12 weeks	2815	87.3	489	17.4	1	(ref)	(ref)	0.151
	Symptoms > 12 weeks	410	12.7	66	16.1	0.79	0.58	1.09
Chest pain	Symptoms < 12 weeks	2815	87.3	273	9.7	1	(ref)	(ref)	0.01
	Symptoms > 12 weeks	410	12.7	58	14.1	1.56	1.11	2.18
Chills (feeling too cold)	Symptoms < 12 weeks	2815	87.3	592	21	1	(ref)	(ref)	<0.001
	Symptoms > 12 weeks	410	12.7	31	7.6	0.32	0.21	0.48
Difficulty sleeping	Symptoms < 12 weeks	2815	87.3	732	26	1	(ref)	(ref)	0.849
	Symptoms > 12 weeks	410	12.7	115	28	1.02	0.8	1.32
Numbness or tingling	Symptoms < 12 weeks	2815	87.3	262	9.3	1	(ref)	(ref)	0.118
	Symptoms > 12 weeks	410	12.7	74	18	1.28	0.94	1.76
Feeling Heaviness in arms or legs	Symptoms < 12 weeks	2815	87.3	408	14.5	1	(ref)	(ref)	0.423
	Symptoms > 12 weeks	410	12.7	77	18.8	1.13	0.84	1.51
Loss of concentration	Symptoms < 12 weeks	1266	77.1	341	26.9	1	(ref)	(ref)	0.002
	Symptoms > 12 weeks	375	22.9	132	35.2	1.5	1.16	1.94
Difficulty remembering things	Symptoms < 12 weeks	1266	77.1	261	20.6	1	(ref)	(ref)	<0.001
	Symptoms > 12 weeks	375	22.9	143	38.1	2.15	1.66	2.8

## Sheet: GS
Symptom	COVID-19 category	n	% of total	n with symptom	% with symptom	OR	OR 95% CI lower	OR 95% CI upper	p diff
Dry cough	COVID-19 in last 12 weeks	141	55.9524	72	51.0638	1	(ref)	(ref)	0.267003
	COVID-19 > 12 weeks ago + no long COVID-19	78	30.9524	34	43.5897	0.760708	0.433609	1.33456
	COVID-19 > 12 weeks ago + long COVID-19	33	13.0952	20	60.6061	1.51272	0.697408	3.28119
Fever/high temperature	COVID-19 in last 12 weeks	141	55.9524	64	45.3901	1	(ref)	(ref)	0.173972
	COVID-19 > 12 weeks ago + no long COVID-19	78	30.9524	31	39.7436	0.734117	0.414635	1.29976
	COVID-19 > 12 weeks ago + long COVID-19	33	13.0952	19	57.5758	1.63304	0.766497	3.47922
Shortness of breath	COVID-19 in last 12 weeks	141	55.9524	54	38.2979	1	(ref)	(ref)	0.0130579
	COVID-19 > 12 weeks ago + no long COVID-19	78	30.9524	24	30.7692	0.688424	0.3772	1.25644
	COVID-19 > 12 weeks ago + long COVID-19	33	13.0952	20	60.6061	2.5207	1.16498	5.45409
Headache	COVID-19 in last 12 weeks	141	55.9524	94	66.6667	1	(ref)	(ref)	0.190811
	COVID-19 > 12 weeks ago + no long COVID-19	78	30.9524	44	56.4103	0.578053	0.317986	1.05082
	COVID-19 > 12 weeks ago + long COVID-19	33	13.0952	22	66.6667	0.935371	0.412947	2.11872
Aches and pains	COVID-19 in last 12 weeks	141	55.9524	72	51.0638	1	(ref)	(ref)	0.130047
	COVID-19 > 12 weeks ago + no long COVID-19	78	30.9524	39	50	0.885271	0.499963	1.56753
	COVID-19 > 12 weeks ago + long COVID-19	33	13.0952	23	69.697	2.1537	0.963036	4.81646
Sore throat	COVID-19 in last 12 weeks	141	55.9524	52	36.8794	1	(ref)	(ref)	0.0385861
	COVID-19 > 12 weeks ago + no long COVID-19	78	30.9524	17	21.7949	0.465751	0.239496	0.905752
	COVID-19 > 12 weeks ago + long COVID-19	33	13.0952	<10	*	0.470746	0.191298	1.15841
Fatigue/tiredness	COVID-19 in last 12 weeks	141	55.9524	107	75.8865	1	(ref)	(ref)	0.0797128
	COVID-19 > 12 weeks ago + no long COVID-19	78	30.9524	57	73.0769	0.819902	0.431297	1.55865
	COVID-19 > 12 weeks ago + long COVID-19	33	13.0952	31	93.9394	4.77605	1.08095	21.1024
Runny nose	COVID-19 in last 12 weeks	141	55.9524	45	31.9149	1	(ref)	(ref)	0.00110898
	COVID-19 > 12 weeks ago + no long COVID-19	78	30.9524	10	12.8205	0.272126	0.12387	0.597826
	COVID-19 > 12 weeks ago + long COVID-19	33	13.0952	<10	*	0.270572	0.0887329	0.825051
Diarrhoea	COVID-19 in last 12 weeks	141	55.9524	40	28.3688	1	(ref)	(ref)	0.570453
	COVID-19 > 12 weeks ago + no long COVID-19	78	30.9524	17	21.7949	0.710496	0.367367	1.37412
	COVID-19 > 12 weeks ago + long COVID-19	33	13.0952	<10	*	0.77851	0.320179	1.89294
Stomach pains	COVID-19 in last 12 weeks	141	55.9524	23	16.3121	1	(ref)	(ref)	0.518438
	COVID-19 > 12 weeks ago + no long COVID-19	78	30.9524	<10	*	0.632628	0.274479	1.4581
	COVID-19 > 12 weeks ago + long COVID-19	33	13.0952	<10	*	0.68034	0.214948	2.15337
Nausea/feeling sick	COVID-19 in last 12 weeks	141	55.9524	47	33.3333	1	(ref)	(ref)	0.0845962
	COVID-19 > 12 weeks ago + no long COVID-19	78	30.9524	15	19.2308	0.461388	0.234279	0.908654
	COVID-19 > 12 weeks ago + long COVID-19	33	13.0952	<10	*	0.713558	0.308928	1.64817
Lack of appetite	COVID-19 in last 12 weeks	141	55.9524	67	47.5177	1	(ref)	(ref)	0.132782
	COVID-19 > 12 weeks ago + no long COVID-19	78	30.9524	26	33.3333	0.568678	0.317772	1.01769
	COVID-19 > 12 weeks ago + long COVID-19	33	13.0952	12	36.3636	0.632618	0.28553	1.40162
Sudden loss of smell and/or taste	COVID-19 in last 12 weeks	141	55.9524	60	42.5532	1	(ref)	(ref)	0.0583619
	COVID-19 > 12 weeks ago + no long COVID-19	78	30.9524	47	60.2564	2.03023	1.11921	3.68281
	COVID-19 > 12 weeks ago + long COVID-19	33	13.0952	18	54.5455	1.49219	0.716267	3.10868
Sore eyes	COVID-19 in last 12 weeks	141	55.9524	37	26.2411	1	(ref)	(ref)	0.0510161
	COVID-19 > 12 weeks ago + no long COVID-19	78	30.9524	10	12.8205	0.433851	0.19975	0.942314
	COVID-19 > 12 weeks ago + long COVID-19	33	13.0952	<10	*	0.401861	0.131616	1.227
Pneumonia	COVID-19 in last 12 weeks	141	55.9524	<10	*	1	(ref)	(ref)	0.745027
	COVID-19 > 12 weeks ago + no long COVID-19	78	30.9524	<10	*	0.911618	0.18914	4.39383
	COVID-19 > 12 weeks ago + long COVID-19	33	13.0952	<10	*	1.81398	0.33804	9.73409
Other	COVID-19 in last 12 weeks	141	55.9524	32	22.695	1	(ref)	(ref)	0.613836
	COVID-19 > 12 weeks ago + no long COVID-19	78	30.9524	14	17.9487	0.72116	0.350944	1.48192
	COVID-19 > 12 weeks ago + long COVID-19	33	13.0952	<10	*	1.08555	0.445371	2.64594
